# Supplementary material for: Finding motifs using DNA images derived from sparse representations
Source: Bioinformatics. 2023 Jun 9;39(6):btad378. doi: 10.1093/bioinformatics/btad378 (PMC10290554; doi:10.1093/bioinformatics/btad378)
Supplement: btad378_Supplementary_Data [file btad378_supplementary_data.zip › supp_updated_chu/supp/bibliography.bib]

@preamble{ " \newcommand{\noop}[1]{} " } % a do-nothing command that serves a purpose

@inproceedings{gregor2010learning,
  title={Learning fast approximations of sparse coding},
  author={Gregor, Karol and LeCun, Yann},
  booktitle={Proceedings of the 27th international conference on international conference on machine learning},
  pages={399--406},
  year={2010}
}

@inproceedings{islam2006second,
  title={Second order co-occurrence PMI for determining the semantic similarity of words},
  author={Islam, Aminul and Inkpen, Diana},
  booktitle={Proceedings of the Fifth International Conference on Language Resources and Evaluation (LREC’06)},
  year={2006}
}

@article{meckbach2015pc,
  title={PC-TraFF: identification of potentially collaborating transcription factors using pointwise mutual information},
  author={Meckbach, Cornelia and Tacke, Rebecca and Hua, Xu and Waack, Stephan and Wingender, Edgar and G{\"u}ltas, Mehmet},
  journal={BMC bioinformatics},
  volume={16},
  number={1},
  pages={1--21},
  year={2015},
  publisher={Springer}
}

@article{avsec2021effective,
  title={Effective gene expression prediction from sequence by integrating long-range interactions},
  author={Avsec, {\v{Z}}iga and Agarwal, Vikram and Visentin, Daniel and Ledsam, Joseph R and Grabska-Barwinska, Agnieszka and Taylor, Kyle R and Assael, Yannis and Jumper, John and Kohli, Pushmeet and Kelley, David R},
  journal={Nature methods},
  volume={18},
  number={10},
  pages={1196--1203},
  year={2021},
  publisher={Nature Publishing Group US New York}
}

@article{heinz2010simple,
  title={Simple combinations of lineage-determining transcription factors prime cis-regulatory elements required for macrophage and B cell identities},
  author={Heinz, Sven and Benner, Christopher and Spann, Nathanael and Bertolino, Eric and Lin, Yin C and Laslo, Peter and Cheng, Jason X and Murre, Cornelis and Singh, Harinder and Glass, Christopher K},
  journal={Molecular cell},
  volume={38},
  number={4},
  pages={576--589},
  year={2010},
  publisher={Elsevier}
}

@article{weirauch2014determination,
  title={Determination and inference of eukaryotic transcription factor sequence specificity},
  author={Weirauch, Matthew T and Yang, Ally and Albu, Mihai and Cote, Atina G and Montenegro-Montero, Alejandro and Drewe, Philipp and Najafabadi, Hamed S and Lambert, Samuel A and Mann, Ishminder and Cook, Kate and others},
  journal={Cell},
  volume={158},
  number={6},
  pages={1431--1443},
  year={2014},
  publisher={Elsevier}
}

@article{hertz1999identifying,
  title={Identifying DNA and protein patterns with statistically significant alignments of multiple sequences.},
  author={Hertz, Gerald Z and Stormo, Gary D.},
  journal={Bioinformatics (Oxford, England)},
  volume={15},
  number={7},
  pages={563--577},
  year={1999}
}

@article{stormo2000dna,
  title={DNA binding sites: representation and discovery},
  author={Stormo, Gary D},
  journal={Bioinformatics},
  volume={16},
  number={1},
  pages={16--23},
  year={2000},
  publisher={Oxford University Press}
}

@book{stormo2013introduction,
  title={Introduction to protein-DNA interactions: structure, thermodynamics, and bioinformatics},
  author={Stormo, Gary D},
  year={2013},
  publisher={Cold Spring Harbor Laboratory Press}
}

@article{chen2018theoretical,
  title={Theoretical linear convergence of unfolded ISTA and its practical weights and thresholds},
  author={Chen, Xiaohan and Liu, Jialin and Wang, Zhangyang and Yin, Wotao},
  journal={Advances in Neural Information Processing Systems},
  volume={31},
  year={2018}
}

@article{koo2019representation,
  title={Representation learning of genomic sequence motifs with convolutional neural networks},
  author={Koo, Peter K and Eddy, Sean R},
  journal={PLoS computational biology},
  volume={15},
  number={12},
  pages={e1007560},
  year={2019},
  publisher={Public Library of Science San Francisco, CA USA}
}

@inproceedings{pevzner2000combinatorial,
  title={Combinatorial approaches to finding subtle signals in DNA sequences.},
  author={Pevzner, Pavel A and Sze, Sing-Hoi and others},
  booktitle={ISMB},
  volume={8},
  pages={269--278},
  year={2000}
}

@article{khan2018jaspar,
  title={JASPAR 2018: update of the open-access database of transcription factor binding profiles and its web framework},
  author={Khan, Aziz and Fornes, Oriol and Stigliani, Arnaud and Gheorghe, Marius and Castro-Mondragon, Jaime A and Van Der Lee, Robin and Bessy, Adrien and Cheneby, Jeanne and Kulkarni, Shubhada R and Tan, Ge and others},
  journal={Nucleic acids research},
  volume={46},
  number={D1},
  pages={D260--D266},
  year={2018},
  publisher={Oxford University Press}
}

@inproceedings{buhler2001finding,
  title={Finding motifs using random projections},
  author={Buhler, Jeremy and Tompa, Martin},
  booktitle={Proceedings of the fifth annual international conference on Computational biology},
  pages={69--76},
  year={2001}
}

@article{nemirovskij1983problem,
  title={Problem complexity and method efficiency in optimization},
  author={Nemirovskij, Arkadij Semenovi{\v{c}} and Yudin, David Borisovich},
  year={1983},
  publisher={Wiley-Interscience}
}

@article{beck2003mirror,
  title={Mirror descent and nonlinear projected subgradient methods for convex optimization},
  author={Beck, Amir and Teboulle, Marc},
  journal={Operations Research Letters},
  volume={31},
  number={3},
  pages={167--175},
  year={2003},
  publisher={Elsevier}
}

@inproceedings{akutsu2000approximation,
  title={On approximation algorithms for local multiple alignment},
  author={Akutsu, Tatsuya and Arimura, Hiroki and Shimozono, Shinichi},
  booktitle={Proceedings of the fourth annual international conference on Computational molecular biology},
  pages={1--7},
  year={2000}
}

@article{bafna1997approximation,
  title={Approximation algorithms for multiple sequence alignment},
  author={Bafna, Vineet and Lawler, Eugene L and Pevzner, Pavel A},
  journal={Theoretical Computer Science},
  volume={182},
  number={1-2},
  pages={233--244},
  year={1997},
  publisher={Elsevier}
}

@article{rosner1983percentage,
  title={Percentage points for a generalized ESD many-outlier procedure},
  author={Rosner, Bernard},
  journal={Technometrics},
  volume={25},
  number={2},
  pages={165--172},
  year={1983},
  publisher={Taylor \& Francis}
}

@inproceedings{shrikumar2017learning,
  title={Learning important features through propagating activation differences},
  author={Shrikumar, Avanti and Greenside, Peyton and Kundaje, Anshul},
  booktitle={International conference on machine learning},
  pages={3145--3153},
  year={2017},
  organization={PMLR}
}


@article{innes2018flux,
  title={Flux: Elegant machine learning with Julia},
  author={Innes, Mike},
  journal={Journal of Open Source Software},
  volume={3},
  number={25},
  pages={602},
  year={2018}
}

@article{persikov2009predicting,
  title={Predicting DNA recognition by Cys2His2 zinc finger proteins},
  author={Persikov, Anton V and Osada, Robert and Singh, Mona},
  journal={Bioinformatics},
  volume={25},
  number={1},
  pages={22--29},
  year={2009},
  publisher={Oxford University Press}
}

@article{hong2020identifying,
  title={Identifying enhancer--promoter interactions with neural network based on pre-trained DNA vectors and attention mechanism},
  author={Hong, Zengyan and Zeng, Xiangxiang and Wei, Leyi and Liu, Xiangrong},
  journal={Bioinformatics},
  volume={36},
  number={4},
  pages={1037--1043},
  year={2020},
  publisher={Oxford University Press}
}

@inproceedings{li1999finding,
  title={Finding similar regions in many strings},
  author={Li, Ming and Ma, Bin and Wang, Lusheng},
  booktitle={Proceedings of the thirty-first annual ACM symposium on Theory of computing},
  pages={473--482},
  year={1999}
}

@article{liu1995bayesian,
  title={Bayesian models for multiple local sequence alignment and Gibbs sampling strategies},
  author={Liu, Jun S and Neuwald, Andrew F and Lawrence, Charles E},
  journal={Journal of the American statistical Association},
  volume={90},
  number={432},
  pages={1156--1170},
  year={1995},
  publisher={Taylor \& Francis}
}

@article{bailey2021streme,
  title={STREME: accurate and versatile sequence motif discovery},
  author={Bailey, Timothy L},
  journal={Bioinformatics},
  volume={37},
  number={18},
  pages={2834--2840},
  year={2021},
  publisher={Oxford University Press}
}

@article{park2015deep,
  title={Deep learning for regulatory genomics},
  author={Park, Yongjin and Kellis, Manolis},
  journal={Nature biotechnology},
  volume={33},
  number={8},
  pages={825--826},
  year={2015},
  publisher={Nature Publishing Group}
}

@article{ichikawa2023universal,
  title={A universal deep-learning model for zinc finger design enables transcription factor reprogramming},
  author={Ichikawa, David M and Abdin, Osama and Alerasool, Nader and Kogenaru, Manjunatha and Mueller, April L and Wen, Han and Giganti, David O and Goldberg, Gregory W and Adams, Samantha and Spencer, Jeffrey M and others},
  journal={Nature Biotechnology},
  pages={1--13},
  year={2023},
  publisher={Nature Publishing Group US New York}
}

@article{najafabadi2015identification,
  title={Identification of C2H2-ZF binding preferences from ChIP-seq data using RCADE},
  author={Najafabadi, Hamed S and Albu, Mihai and Hughes, Timothy R},
  journal={Bioinformatics},
  volume={31},
  number={17},
  pages={2879--2881},
  year={2015},
  publisher={Oxford University Press}
}


@article{lundberg2017unified,
  title={A unified approach to interpreting model predictions},
  author={Lundberg, Scott M and Lee, Su-In},
  journal={Advances in neural information processing systems},
  volume={30},
  year={2017}
}

@article{monga2021algorithm,
  title={Algorithm unrolling: Interpretable, efficient deep learning for signal and image processing},
  author={Monga, Vishal and Li, Yuelong and Eldar, Yonina C},
  journal={IEEE Signal Processing Magazine},
  volume={38},
  number={2},
  pages={18--44},
  year={2021},
  publisher={IEEE}
}

@article{boyd2011distributed,
  title={Distributed optimization and statistical learning via the alternating direction method of multipliers},
  author={Boyd, Stephen and Parikh, Neal and Chu, Eric and Peleato, Borja and Eckstein, Jonathan and others},
  journal={Foundations and Trends{\textregistered} in Machine learning},
  volume={3},
  number={1},
  pages={1--122},
  year={2011},
  publisher={Now Publishers, Inc.}
}

@article{wohlberg2015efficient,
  title={Efficient algorithms for convolutional sparse representations},
  author={Wohlberg, Brendt},
  journal={IEEE Transactions on Image Processing},
  volume={25},
  number={1},
  pages={301--315},
  year={2015},
  publisher={IEEE}
}

@article{innes2019differentiable,
  title={A differentiable programming system to bridge machine learning and scientific computing},
  author={Innes, Mike and Edelman, Alan and Fischer, Keno and Rackauckas, Chris and Saba, Elliot and Shah, Viral B and Tebbutt, Will},
  journal={arXiv preprint arXiv:1907.07587},
  year={2019}
}

@inproceedings{bristow2013fast,
  title={Fast convolutional sparse coding},
  author={Bristow, Hilton and Eriksson, Anders and Lucey, Simon},
  booktitle={Proceedings of the IEEE Conference on Computer Vision and Pattern Recognition},
  pages={391--398},
  year={2013}
}

@article{garcia2018convolutional,
  title={Convolutional dictionary learning: A comparative review and new algorithms},
  author={Garcia-Cardona, Cristina and Wohlberg, Brendt},
  journal={IEEE Transactions on Computational Imaging},
  volume={4},
  number={3},
  pages={366--381},
  year={2018},
  publisher={IEEE}
}

@inproceedings{hinton1986learning,
  title={Learning distributed representations of concepts},
  author={Hinton, Geoffrey E and others},
  booktitle={Proceedings of the eighth annual conference of the cognitive science society},
  volume={1},
  pages={12},
  year={1986},
  organization={Amherst, MA}
}
@inproceedings{jores2022learning,
  title={Learning the Grammar of Regulatory DNA in Plants},
  author={Jores, Tobias and Queitsch, Christine and Tonnies, Jackson and Alvarado, Valentina Grillo and Fields, Stanley and Cuperus, Joshua},
  booktitle={Plant and Animal Genome XXIX Conference (January 8-12, 2022)},
  year={2022},
  organization={PAG}
}

@InProceedings{Heide_2015_CVPR,
author = {Heide, Felix and Heidrich, Wolfgang and Wetzstein, Gordon},
title = {Fast and Flexible Convolutional Sparse Coding},
booktitle = {Proceedings of the IEEE Conference on Computer Vision and Pattern Recognition (CVPR)},
month = {June},
year = {2015}
}

@article{wang2003combining,
  title={Combining phylogenetic data with co-regulated genes to identify regulatory motifs},
  author={Wang, Ting and Stormo, Gary D},
  journal={Bioinformatics},
  volume={19},
  number={18},
  pages={2369--2380},
  year={2003},
  publisher={Oxford University Press}
}

@article{schneider1990sequence,
  title={Sequence logos: a new way to display consensus sequences},
  author={Schneider, Thomas D and Stephens, R Michael},
  journal={Nucleic acids research},
  volume={18},
  number={20},
  pages={6097--6100},
  year={1990},
  publisher={Oxford University Press}
}

@article{stormo1989identifying,
  title={Identifying protein-binding sites from unaligned DNA fragments},
  author={Stormo, Gary D and Hartzell, George W},
  journal={Proceedings of the National Academy of Sciences},
  volume={86},
  number={4},
  pages={1183--1187},
  year={1989},
  publisher={National Acad Sciences}
}

@article{hertz1990identification,
  title={Identification of consensus patterns in unaligned DNA sequences known to be functionally related},
  author={Hertz, Gerald Z and Hartzell III, George W and Stormo, Gary D},
  journal={Bioinformatics},
  volume={6},
  number={2},
  pages={81--92},
  year={1990},
  publisher={Oxford University Press}
}
@article{ghandi2014enhanced,
  title={Enhanced regulatory sequence prediction using gapped k-mer features},
  author={Ghandi, Mahmoud and Lee, Dongwon and Mohammad-Noori, Morteza and Beer, Michael A},
  journal={PLoS computational biology},
  volume={10},
  number={7},
  pages={e1003711},
  year={2014},
  publisher={Public Library of Science San Francisco, USA}
}

@article{athanikar2004yy1,
  title={A YY1-binding site is required for accurate human LINE-1 transcription initiation},
  author={Athanikar, Jyoti N and Badge, Richard M and Moran, John V},
  journal={Nucleic acids research},
  volume={32},
  number={13},
  pages={3846--3855},
  year={2004},
  publisher={Oxford University Press}
}

@article{schwalie2013co,
  title={Co-binding by YY1 identifies the transcriptionally active, highly conserved set of CTCF-bound regions in primate genomes},
  author={Schwalie, Petra C and Ward, Michelle C and Cain, Carolyn E and Faure, Andre J and Gilad, Yoav and Odom, Duncan T and Flicek, Paul},
  journal={Genome biology},
  volume={14},
  number={12},
  pages={1--15},
  year={2013},
  publisher={Springer}
}

@article{khorasanizadeh2001nuclear,
  title={Nuclear-receptor interactions on DNA-response elements},
  author={Khorasanizadeh, Sepideh and Rastinejad, Fraydoon},
  journal={Trends in biochemical sciences},
  volume={26},
  number={6},
  pages={384--390},
  year={2001},
  publisher={Elsevier}
}

@article{avsec2021base,
  title={Base-resolution models of transcription-factor binding reveal soft motif syntax},
  author={Avsec, Ziga and Weilert, Melanie and Shrikumar, Avanti and Krueger, Sabrina and Alexandari, Amr and Dalal, Khyati and Fropf, Robin and McAnany, Charles and Gagneur, Julien and Kundaje, Anshul and others},
  journal={Nature Genetics},
  volume={53},
  number={3},
  pages={354--366},
  year={2021},
  publisher={Nature Publishing Group US New York}
}

@article{chu2022deep,
  title={Deep unfolded convolutional dictionary learning for motif discovery},
  author={Chu, Shane and Stormo, Gary},
  journal={bioRxiv},
  pages={2022--11},
  year={2022},
  publisher={Cold Spring Harbor Laboratory}
}

@article{hubley2016dfam,
  title={The Dfam database of repetitive DNA families},
  author={Hubley, Robert and Finn, Robert D and Clements, Jody and Eddy, Sean R and Jones, Thomas A and Bao, Weidong and Smit, Arian FA and Wheeler, Travis J},
  journal={Nucleic acids research},
  volume={44},
  number={D1},
  pages={D81--D89},
  year={2016},
  publisher={Oxford University Press}
}

@article{sandelin2004jaspar,
  title={JASPAR: an open-access database for eukaryotic transcription factor binding profiles},
  author={Sandelin, Albin and Alkema, Wynand and Engstr{\"o}m, P{\"a}r and Wasserman, Wyeth W and Lenhard, Boris},
  journal={Nucleic acids research},
  volume={32},
  number={suppl\_1},
  pages={D91--D94},
  year={2004},
  publisher={Oxford University Press}
}

@article{zfzuo,
    author = {Zuo, Zheng and Billings, Timothy and Walker, Michael and Petkov, Petko M and Fordyce, Polly M and Stormo, Gary D},
    title = {On the dependent recognition of some long zinc finger proteins (in press)},
    journal = {Nucleic Acids Research},
    year = {2023},
    month = {03},
    issn = {0305-1048},
    doi = {10.1093/nar/gkad207},
    url = {https://doi.org/10.1093/nar/gkad207},
    eprint = {https://academic.oup.com/nar/advance-article-pdf/doi/10.1093/nar/gkad207/49602282/gkad207.pdf},
}


@article{alipanahi2015predicting,
  title={Predicting the sequence specificities of DNA-and RNA-binding proteins by deep learning},
  author={Alipanahi, Babak and Delong, Andrew and Weirauch, Matthew T and Frey, Brendan J},
  journal={Nature biotechnology},
  volume={33},
  number={8},
  pages={831--838},
  year={2015},
  publisher={Nature Publishing Group}
}

@article{bailey1995unsupervised,
  title={Unsupervised learning of multiple motifs in biopolymers using expectation maximization},
  author={Bailey, Timothy L and Elkan, Charles},
  journal={Machine learning},
  volume={21},
  number={1},
  pages={51--80},
  year={1995},
  publisher={Springer}
}

@inproceedings{kingsford2006compact,
  title={A compact mathematical programming formulation for DNA motif finding},
  author={Kingsford, Carl and Zaslavsky, Elena and Singh, Mona},
  booktitle={Annual Symposium on Combinatorial Pattern Matching},
  pages={233--245},
  year={2006},
  organization={Springer}
}

@article{meckbach2015pc,
  title={PC-TraFF: identification of potentially collaborating transcription factors using pointwise mutual information},
  author={Meckbach, Cornelia and Tacke, Rebecca and Hua, Xu and Waack, Stephan and Wingender, Edgar and G{\"u}ltas, Mehmet},
  journal={BMC bioinformatics},
  volume={16},
  pages={1--21},
  year={2015},
  publisher={Springer}
}

@article{zhuang2020adabelief,
  title={Adabelief optimizer: Adapting stepsizes by the belief in observed gradients},
  author={Zhuang, Juntang and Tang, Tommy and Ding, Yifan and Tatikonda, Sekhar C and Dvornek, Nicha and Papademetris, Xenophon and Duncan, James},
  journal={Advances in neural information processing systems},
  volume={33},
  pages={18795--18806},
  year={2020}
}

@article{koo2021improving,
  title={Improving representations of genomic sequence motifs in convolutional networks with exponential activations},
  author={Koo, Peter K and Ploenzke, Matt},
  journal={Nature machine intelligence},
  volume={3},
  number={3},
  pages={258--266},
  year={2021},
  publisher={Nature Publishing Group}
}

@article{touzet2007efficient,
  title={Efficient and accurate P-value computation for Position Weight Matrices},
  author={Touzet, H{\'e}l{\`e}ne and Varr{\'e}, Jean-St{\'e}phane},
  journal={Algorithms for Molecular Biology},
  volume={2},
  number={1},
  pages={1--12},
  year={2007},
  publisher={BioMed Central}
}

@article{bezanson2017julia,
  title={Julia: A fresh approach to numerical computing},
  author={Bezanson, Jeff and Edelman, Alan and Karpinski, Stefan and Shah, Viral B},
  journal={SIAM review},
  volume={59},
  number={1},
  pages={65--98},
  year={2017},
  publisher={SIAM}
}

@article{besard2018effective,
  title={Effective extensible programming: unleashing Julia on GPUs},
  author={Besard, Tim and Foket, Christophe and De Sutter, Bjorn},
  journal={IEEE Transactions on Parallel and Distributed Systems},
  volume={30},
  number={4},
  pages={827--841},
  year={2018},
  publisher={IEEE}
}

@article{crooks2004weblogo,
  title={WebLogo: a sequence logo generator},
  author={Crooks, Gavin E and Hon, Gary and Chandonia, John-Marc and Brenner, Steven E},
  journal={Genome research},
  volume={14},
  number={6},
  pages={1188--1190},
  year={2004},
  publisher={Cold Spring Harbor Lab}
}

@article{danisch2021makie,
  title={Makie. jl: Flexible high-performance data visualization for Julia},
  author={Danisch, Simon and Krumbiegel, Julius},
  journal={Journal of Open Source Software},
  volume={6},
  number={65},
  pages={3349},
  year={2021}
}


@article{korhonen2017fast,
  title={Fast motif matching revisited: high-order PWMs, SNPs and indels},
  author={Korhonen, Janne H and Palin, Kimmo and Taipale, Jussi and Ukkonen, Esko},
  journal={Bioinformatics},
  volume={33},
  number={4},
  pages={514--521},
  year={2017},
  publisher={Oxford University Press}
}


@article{castro2022jaspar,
  title={JASPAR 2022: the 9th release of the open-access database of transcription factor binding profiles},
  author={Castro-Mondragon, Jaime A and Riudavets-Puig, Rafael and Rauluseviciute, Ieva and Berhanu Lemma, Roza and Turchi, Laura and Blanc-Mathieu, Romain and Lucas, Jeremy and Boddie, Paul and Khan, Aziz and Manosalva P{\'e}rez, Nicol{\'a}s and others},
  journal={Nucleic acids research},
  volume={50},
  number={D1},
  pages={D165--D173},
  year={2022},
  publisher={Oxford University Press}
}

@article{pratt2022factorbook,
  title={Factorbook: an updated catalog of transcription factor motifs and candidate regulatory motif sites},
  author={Pratt, Henry E and Andrews, Gregory R and Phalke, Nishigandha and Huey, Jack D and Purcaro, Michael J and van der Velde, Arjan and Moore, Jill E and Weng, Zhiping},
  journal={Nucleic Acids Research},
  volume={50},
  number={D1},
  pages={D141--D149},
  year={2022},
  publisher={Oxford University Press}
}

@article{hammal2022remap,
  title={ReMap 2022: a database of human, mouse, drosophila and arabidopsis regulatory regions from an integrative analysis of DNA-binding sequencing experiments},
  author={Hammal, Fayrouz and de Langen, Pierre and Bergon, Aur{\'e}lie and Lopez, Fabrice and Ballester, Benoit},
  journal={Nucleic Acids Research},
  volume={50},
  number={D1},
  pages={D316--D325},
  year={2022},
  publisher={Oxford University Press}
}
@article{kang2018netprophet,
  title={NetProphet 2.0: mapping transcription factor networks by exploiting scalable data resources},
  author={Kang, Yiming and Liow, Hien-Haw and Maier, Ezekiel J and Brent, Michael R},
  journal={Bioinformatics},
  volume={34},
  number={2},
  pages={249--257},
  year={2018},
  publisher={Oxford University Press}
}

@article{frith2008discovering,
  title={Discovering sequence motifs with arbitrary insertions and deletions},
  author={Frith, Martin C and Saunders, Neil FW and Kobe, Bostjan and Bailey, Timothy L},
  journal={PLoS computational biology},
  volume={4},
  number={5},
  pages={e1000071},
  year={2008},
  publisher={Public Library of Science San Francisco, USA}
}

@article{gupta2014improved,
  title={An improved predictive recognition model for Cys2-His2 zinc finger proteins},
  author={Gupta, Ankit and Christensen, Ryan G and Bell, Heather A and Goodwin, Mathew and Patel, Ronak Y and Pandey, Manishi and Enuameh, Metewo Selase and Rayla, Amy L and Zhu, Cong and Thibodeau-Beganny, Stacey and others},
  journal={Nucleic acids research},
  volume={42},
  number={8},
  pages={4800--4812},
  year={2014},
  publisher={Oxford University Press}
}

@article{aizenshtein2022deepzf,
  title={DeepZF: improved DNA-binding prediction of C2H2-zinc-finger proteins by deep transfer learning},
  author={Aizenshtein-Gazit, Sofia and Orenstein, Yaron},
  journal={Bioinformatics},
  volume={38},
  pages={ii62--ii67},
  year={2022},
  publisher={Oxford University Press}
}

@article{wohlberg2017convolutional,
  title={Convolutional sparse coding with overlapping group norms},
  author={Wohlberg, Brendt},
  journal={arXiv preprint arXiv:1708.09038},
  year={2017}
}

@article{besanccon2019distributions,
  title={Distributions. jl: Definition and modeling of probability distributions in the JuliaStats ecosystem},
  author={Besan{\c{c}}on, Mathieu and Papamarkou, Theodore and Anthoff, David and Arslan, Alex and Byrne, Simon and Lin, Dahua and Pearson, John},
  journal={arXiv preprint arXiv:1907.08611},
  year={2019}
}

@inproceedings{islam2006second,
  title={Second order co-occurrence PMI for determining the semantic similarity of words},
  author={Islam, Aminul and Inkpen, Diana},
  booktitle={Proceedings of the Fifth International Conference on Language Resources and Evaluation (LREC’06)},
  year={2006}
}

@article{siggers2014protein,
  title={Protein--DNA binding: complexities and multi-protein codes},
  author={Siggers, Trevor and Gord{\^a}n, Raluca},
  journal={Nucleic acids research},
  volume={42},
  number={4},
  pages={2099--2111},
  year={2014},
  publisher={Oxford University Press}
}

@book{dumitrescu2018dictionary,
  title={Dictionary learning algorithms and applications},
  author={Dumitrescu, Bogdan and Irofti, Paul},
  year={2018},
  publisher={Springer}
}

@article{kelley2016basset,
  title={Basset: learning the regulatory code of the accessible genome with deep convolutional neural networks},
  author={Kelley, David R and Snoek, Jasper and Rinn, John L},
  journal={Genome research},
  volume={26},
  number={7},
  pages={990--999},
  year={2016},
  publisher={Cold Spring Harbor Lab}
}

@article{yuan2022scbasset,
  title={scBasset: sequence-based modeling of single-cell ATAC-seq using convolutional neural networks},
  author={Yuan, Han and Kelley, David R},
  journal={Nature Methods},
  volume={19},
  number={9},
  pages={1088--1096},
  year={2022},
  publisher={Nature Publishing Group US New York}
}

@article{novakovsky2022obtaining,
  title={Obtaining genetics insights from deep learning via explainable artificial intelligence},
  author={Novakovsky, Gherman and Dexter, Nick and Libbrecht, Maxwell W and Wasserman, Wyeth W and Mostafavi, Sara},
  journal={Nature Reviews Genetics},
  pages={1--13},
  year={2022},
  publisher={Nature Publishing Group}
}
