# Supplementary material for: Finding motifs using DNA images derived from sparse representations
Source: Bioinformatics. 2023 Jun 9;39(6):btad378. doi: 10.1093/bioinformatics/btad378 (PMC10290554; doi:10.1093/bioinformatics/btad378)
Supplement: btad378_Supplementary_Data [file btad378_supplementary_data.zip › supp_updated_chu/supp/_minted-supplement/69.pygtex]

\begin{Verbatim}[commandchars=\\\{\}]
\PYG{k}{function} \PYG{n}{moving\PYGZus{}average}\PYG{p}{(}\PYG{n}{A}\PYG{o}{::}\PYG{k+kt}{AbstractArray}\PYG{p}{,} \PYG{n}{m}\PYG{o}{::}\PYG{k+kt}{Int}\PYG{p}{)}
    \PYG{n}{out} \PYG{o}{=} \PYG{n}{similar}\PYG{p}{(}\PYG{n}{A}\PYG{p}{)}
    \PYG{n}{R} \PYG{o}{=} \PYG{k+kt}{CartesianIndices}\PYG{p}{(}\PYG{n}{A}\PYG{p}{)}
    \PYG{n}{Ifirst}\PYG{p}{,} \PYG{n}{Ilast} \PYG{o}{=} \PYG{n}{first}\PYG{p}{(}\PYG{n}{R}\PYG{p}{),} \PYG{n}{last}\PYG{p}{(}\PYG{n}{R}\PYG{p}{)}
    \PYG{n}{I1} \PYG{o}{=} \PYG{n}{m÷2} \PYG{o}{*} \PYG{n}{oneunit}\PYG{p}{(}\PYG{n}{Ifirst}\PYG{p}{)}
    \PYG{k}{for} \PYG{n}{I} \PYG{k}{in} \PYG{n}{R}
        \PYG{n}{n}\PYG{p}{,} \PYG{n}{s} \PYG{o}{=} \PYG{l+m+mi}{0}\PYG{p}{,} \PYG{n}{zero}\PYG{p}{(}\PYG{n}{eltype}\PYG{p}{(}\PYG{n}{out}\PYG{p}{))}
        \PYG{k}{for} \PYG{n}{J} \PYG{k}{in} \PYG{n}{max}\PYG{p}{(}\PYG{n}{Ifirst}\PYG{p}{,} \PYG{n}{I}\PYG{o}{\PYGZhy{}}\PYG{n}{I1}\PYG{p}{)}\PYG{o}{:}\PYG{n}{min}\PYG{p}{(}\PYG{n}{Ilast}\PYG{p}{,} \PYG{n}{I}\PYG{o}{+}\PYG{n}{I1}\PYG{p}{)}
            \PYG{n}{s} \PYG{o}{+=} \PYG{n}{A}\PYG{p}{[}\PYG{n}{J}\PYG{p}{]}
            \PYG{n}{n} \PYG{o}{+=} \PYG{l+m+mi}{1}
        \PYG{k}{end}
        \PYG{n}{out}\PYG{p}{[}\PYG{n}{I}\PYG{p}{]} \PYG{o}{=} \PYG{n}{s}\PYG{o}{/}\PYG{n}{n}
    \PYG{k}{end}
    \PYG{k}{return} \PYG{n}{out}
\PYG{k}{end}
\end{Verbatim}
